# Supplementary material for: Oral Trehalose Intake Modulates the Microbiota–Gut–Brain Axis and Is Neuroprotective in a Synucleinopathy Mouse Model
Source: Nutrients. 2024 Sep 30;16(19):3309. doi: 10.3390/nu16193309 (PMC11478413; doi:10.3390/nu16193309)
Supplement: Supplementary file 1 [file nutrients-16-03309-s001.zip]

Archive with 1 entries (1 files):
- nutrients-3145945-supplementary.pdf
